# Supplementary material for: Predicting hydrocarbon presence in marine cold seep sediments using machine learning models trained with benthic bacterial 16S rRNA taxonomy
Source: Microbiol Spectr. 2025 Aug 20;13(10):e03033-24. doi: 10.1128/spectrum.03033-24 (PMC12502611; doi:10.1128/spectrum.03033-24)
Supplement: Tables S1 and S2 — The tables provide numeric data for the feature importance and AUC scores presented in the manuscript. [file spectrum.03033-24-s0001.xlsx]

## Sheet: S1
Eastern Gulf of Mexico GBM Feature Importance
Gas	Taxon	total_tax_reads	total_group_reads	relative_abundance	direction	color	Level	Scaled_Importance	F1_Score	AUCPR
Negative	Bacteria_Domain	98329	4318775	2.27678	Negative	#805D64	Phylum	0.296414	1	1
Negative	Caldatribacteriota	70458	4318775	1.63143	Positive	#552631	Phylum	0.280766	1	1
Negative	Campylobacterota	1561	4318775	0.0361445	Positive	#552631	Phylum	1	1	1
Negative	Elusimicrobiota	16256	4318775	0.376403	Negative	#805D64	Phylum	0.184162	1	1
Negative	TA06	14033	4318775	0.32493	Positive	#552631	Phylum	0.193111	1	1
Positive	Bacteria_Domain	8244	727639	1.13298	Negative	#805D64	Phylum	0.296414	1	1
Positive	Caldatribacteriota	65589	727639	9.01395	Positive	#552631	Phylum	0.280766	1	1
Positive	Campylobacterota	15187	727639	2.08716	Positive	#552631	Phylum	1	1	1
Positive	Elusimicrobiota	1124	727639	0.154472	Negative	#805D64	Phylum	0.184162	1	1
Positive	TA06	6865	727639	0.943462	Positive	#552631	Phylum	0.193111	1	1
Negative	Aminicenantia	174084	4318775	4.03087	Positive	#552631	Class	0.105337	1	1
Negative	Campylobacteria	1561	4318775	0.0361445	Positive	#552631	Class	1	1	1
Negative	Desulfitobacteriia	318	4318775	0.0073632	Positive	#552631	Class	0.0768498	1	1
Negative	Syntrophobacteria	27900	4318775	0.646017	Positive	#552631	Class	0.0123933	1	1
Negative	Thermoanaerobaculia	27932	4318775	0.646757	Positive	#552631	Class	0.0116131	1	1
Positive	Aminicenantia	54876	727639	7.54165	Positive	#552631	Class	0.105337	1	1
Positive	Campylobacteria	15187	727639	2.08716	Positive	#552631	Class	1	1	1
Positive	Desulfitobacteriia	284	727639	0.0390303	Positive	#552631	Class	0.0768498	1	1
Positive	Syntrophobacteria	7709	727639	1.05945	Positive	#552631	Class	0.0123933	1	1
Positive	Thermoanaerobaculia	5580	727639	0.766864	Positive	#552631	Class	0.0116131	1	1
Negative	Aminicenantales	174084	4318775	4.03087	Positive	#552631	Order	0.0526574	1	1
Negative	B2M28	1227	4318775	0.0284108	Positive	#552631	Order	0.190028	1	1
Negative	Campylobacterales	1561	4318775	0.0361445	Positive	#552631	Order	1	1	1
Negative	Ectothiorhodospirales	4001	4318775	0.092642	Positive	#552631	Order	0.144856	1	1
Negative	SBR1031	12941	4318775	0.299645	Positive	#552631	Order	0.0698382	1	1
Positive	Aminicenantales	54876	727639	7.54165	Positive	#552631	Order	0.0526574	1	1
Positive	B2M28	1328	727639	0.182508	Positive	#552631	Order	0.190028	1	1
Positive	Campylobacterales	15187	727639	2.08716	Positive	#552631	Order	1	1	1
Positive	Ectothiorhodospirales	3120	727639	0.428784	Positive	#552631	Order	0.144856	1	1
Positive	SBR1031	4310	727639	0.592327	Positive	#552631	Order	0.0698382	1	1
Negative	Actinobacteriota_Phylum	372	4318775	0.00861355	Positive	#552631	Family	0.203117	0.988506	0.999001
Negative	Desulfocapsaceae	3039	4318775	0.0703672	Positive	#552631	Family	0.257252	0.988506	0.999001
Negative	Fusibacteraceae	890	4318775	0.0206077	Positive	#552631	Family	0.29992	0.988506	0.999001
Negative	Syntrophotaleaceae	144	4318775	0.00333428	Positive	#552631	Family	1	0.988506	0.999001
Negative	Thioalkalispiraceae	1417	4318775	0.0328102	Positive	#552631	Family	0.4735	0.988506	0.999001
Positive	Actinobacteriota_Phylum	284	727639	0.0390303	Positive	#552631	Family	0.203117	0.988506	0.999001
Positive	Desulfocapsaceae	1514	727639	0.20807	Positive	#552631	Family	0.257252	0.988506	0.999001
Positive	Fusibacteraceae	1388	727639	0.190754	Positive	#552631	Family	0.29992	0.988506	0.999001
Positive	Syntrophotaleaceae	828	727639	0.113793	Positive	#552631	Family	1	0.988506	0.999001
Positive	Thioalkalispiraceae	2887	727639	0.396763	Positive	#552631	Family	0.4735	0.988506	0.999001
Negative	Aminicenantales_Order	174084	4318775	4.03087	Positive	#552631	Genus	0.259459	0.988764	0.999489
Negative	B2M28_Order	1227	4318775	0.0284108	Positive	#552631	Genus	0.262465	0.988764	0.999489
Negative	JS1_Class	70458	4318775	1.63143	Positive	#552631	Genus	0.335794	0.988764	0.999489
Negative	Syntrophotalea	144	4318775	0.00333428	Positive	#552631	Genus	1	0.988764	0.999489
Negative	Thiohalophilus	932	4318775	0.0215802	Positive	#552631	Genus	0.317933	0.988764	0.999489
Positive	Aminicenantales_Order	54876	727639	7.54165	Positive	#552631	Genus	0.259459	0.988764	0.999489
Positive	B2M28_Order	1328	727639	0.182508	Positive	#552631	Genus	0.262465	0.988764	0.999489
Positive	JS1_Class	65589	727639	9.01395	Positive	#552631	Genus	0.335794	0.988764	0.999489
Positive	Syntrophotalea	828	727639	0.113793	Positive	#552631	Genus	1	0.988764	0.999489
Positive	Thiohalophilus	2259	727639	0.310456	Positive	#552631	Genus	0.317933	0.988764	0.999489

## Sheet: S2
Scotian Slope GBM Feature Importance
Gas	Taxon	total_tax_reads	total_group_reads	relative_abundance	direction	color	Level	Scaled_Importance	F1_Score	AUCPR
Negative	Acidobacteriota	1187505	10713491	11.0842	Negative	#668BA4	Phylum	1	0.995984	0.999935
Negative	Bacteria_Domain	106120	10713491	0.990527	Negative	#668BA4	Phylum	0.693497	0.995984	0.999935
Negative	Chloroflexi	3407471	10713491	31.8054	Negative	#668BA4	Phylum	0.403008	0.995984	0.999935
Negative	Cloacimonadota	5186	10713491	0.0484063	Positive	#346488	Phylum	0.440736	0.995984	0.999935
Negative	Elusimicrobiota	193005	10713491	1.80151	Negative	#668BA4	Phylum	0.307947	0.995984	0.999935
Positive	Acidobacteriota	83469	1718568	4.85689	Negative	#668BA4	Phylum	1	0.995984	0.999935
Positive	Bacteria_Domain	7985	1718568	0.464631	Negative	#668BA4	Phylum	0.693497	0.995984	0.999935
Positive	Chloroflexi	154099	1718568	8.96671	Negative	#668BA4	Phylum	0.403008	0.995984	0.999935
Positive	Cloacimonadota	7657	1718568	0.445545	Positive	#346488	Phylum	0.440736	0.995984	0.999935
Positive	Elusimicrobiota	1891	1718568	0.110033	Negative	#668BA4	Phylum	0.307947	0.995984	0.999935
Negative	Bacteria_Domain	106120	10713491	0.990527	Negative	#668BA4	Class	0.476953	1	1
Negative	Campylobacteria	14198	10713491	0.132524	Positive	#346488	Class	0.268484	1	1
Negative	Cloacimonadia	5186	10713491	0.0484063	Positive	#346488	Class	0.276404	1	1
Negative	Dehalococcoidia	3038350	10713491	28.36	Negative	#668BA4	Class	1	1	1
Negative	JS1	1816056	10713491	16.9511	Positive	#346488	Class	0.40074	1	1
Positive	Bacteria_Domain	7985	1718568	0.464631	Negative	#668BA4	Class	0.476953	1	1
Positive	Campylobacteria	166833	1718568	9.70768	Positive	#346488	Class	0.268484	1	1
Positive	Cloacimonadia	7657	1718568	0.445545	Positive	#346488	Class	0.276404	1	1
Positive	Dehalococcoidia	111036	1718568	6.46096	Negative	#668BA4	Class	1	1	1
Positive	JS1	544758	1718568	31.6984	Positive	#346488	Class	0.40074	1	1
Negative	Bacteria_Domain	106120	10713491	0.990527	Negative	#668BA4	Order	0.774042	0.995984	0.999935
Negative	Campylobacterales	14198	10713491	0.132524	Positive	#346488	Order	1	0.995984	0.999935
Negative	Ectothiorhodospirales	1414	10713491	0.0131983	Positive	#346488	Order	0.8112	0.995984	0.999935
Negative	JS1_Class	1816056	10713491	16.9511	Positive	#346488	Order	0.70299	0.995984	0.999935
Negative	vadinBA26	115464	10713491	1.07774	Negative	#668BA4	Order	0.938653	0.995984	0.999935
Positive	Bacteria_Domain	7985	1718568	0.464631	Negative	#668BA4	Order	0.774042	0.995984	0.999935
Positive	Campylobacterales	166833	1718568	9.70768	Positive	#346488	Order	1	0.995984	0.999935
Positive	Ectothiorhodospirales	27185	1718568	1.58184	Positive	#346488	Order	0.8112	0.995984	0.999935
Positive	JS1_Class	544758	1718568	31.6984	Positive	#346488	Order	0.70299	0.995984	0.999935
Positive	vadinBA26	785	1718568	0.0456776	Negative	#668BA4	Order	0.938653	0.995984	0.999935
Negative	Bacteria_Domain	106120	10713491	0.990527	Negative	#668BA4	Family	0.235106	1	1
Negative	JS1_Class	1816056	10713491	16.9511	Positive	#346488	Family	0.211229	1	1
Negative	Sulfurovaceae	10006	10713491	0.0933963	Positive	#346488	Family	0.312558	1	1
Negative	Thioalkalispiraceae	1050	10713491	0.00980073	Positive	#346488	Family	1	1	1
Negative	vadinBA26_Order	115464	10713491	1.07774	Negative	#668BA4	Family	0.353954	1	1
Positive	Bacteria_Domain	7985	1718568	0.464631	Negative	#668BA4	Family	0.235106	1	1
Positive	JS1_Class	544758	1718568	31.6984	Positive	#346488	Family	0.211229	1	1
Positive	Sulfurovaceae	86929	1718568	5.05822	Positive	#346488	Family	0.312558	1	1
Positive	Thioalkalispiraceae	18715	1718568	1.08899	Positive	#346488	Family	1	1	1
Positive	vadinBA26_Order	785	1718568	0.0456776	Negative	#668BA4	Family	0.353954	1	1
Negative	JS1_Class	1816056	10713491	16.9511	Positive	#346488	Genus	0.107242	1	1
Negative	Roseobacter clade NAC11-7 lineage	2436	10713491	0.0227377	Positive	#346488	Genus	0.12361	1	1
Negative	SEEP-SRB1	138347	10713491	1.29133	Positive	#346488	Genus	0.155534	1	1
Negative	Sulfurovum	10006	10713491	0.0933963	Positive	#346488	Genus	1	1	1
Negative	Thiogranum	197	10713491	0.0018388	Positive	#346488	Genus	0.0910899	1	1
Positive	JS1_Class	544758	1718568	31.6984	Positive	#346488	Genus	0.107242	1	1
Positive	Roseobacter clade NAC11-7 lineage	13548	1718568	0.788331	Positive	#346488	Genus	0.12361	1	1
Positive	SEEP-SRB1	81664	1718568	4.75186	Positive	#346488	Genus	0.155534	1	1
Positive	Sulfurovum	86929	1718568	5.05822	Positive	#346488	Genus	1	1	1
Positive	Thiogranum	6898	1718568	0.401381	Positive	#346488	Genus	0.0910899	1	1
